# Supplementary material for: CAT HPPR: a critical appraisal tool to assess the quality of systematic, rapid, and scoping reviews investigating interventions in health promotion and prevention
Source: BMC Med Res Methodol. 2022 Dec 26;22:334. doi: 10.1186/s12874-022-01821-4 (PMC9791771; doi:10.1186/s12874-022-01821-4)
Supplement: Supplementary file 1 — Additional file 1. [file 12874_2022_1821_MOESM1_ESM.zip]

Archive with 2 entries (2 files):
- CAT HPPR assessment form_EN.pdf
- CAT HPPR manual_EN.pdf
